# Supplementary material for: The Neuro-Hormonal Control of Rapid Dynamic Skin Colour Change in an Amphibian during Amplexus
Source: PLoS One. 2014 Dec 3;9(12):e114120. doi: 10.1371/journal.pone.0114120 (PMC4254939; doi:10.1371/journal.pone.0114120)
Supplement: Video S1 — Video showing example rapid colour change in L/wilcoxii in response to epinephrine injection. (ZIP) [file pone.0114120.s002.zip]

Archive with 1 entries (1 files):
- Kindermann.mp4
